# Supplementary material for: Kouprey (Bos sauveli) genomes unveil polytomic origin of wild Asian Bos
Source: iScience. 2021 Oct 6;24(11):103226. doi: 10.1016/j.isci.2021.103226 (PMC8531564; doi:10.1016/j.isci.2021.103226)
Supplement: Table S1. Details on samples, data and read mapping statistics, related to “Main Table 1” [file mmc2.xlsx]

## Sheet: Nuclear data
Identifier	X coverage	Species	ID	BioSample	BioProject	Publication	SRA Run('s)
B._sauveli_NHMD_231145	1.78	Bos sauveli	NHMD_231145	This study	This study	This study	This study
B._sauveli_NHMD_231146	3.61	Bos sauveli	NHMD_231146	This study	This study	This study	This study
B._javanicus_DB	1.5	Bos javanicus	DB	This study	This study	This study	This study
B._javanicus_KB3281	7.32	Bos javanicus	Banteng01 KB3281	BioSample: SAMN05558796; Sample name: 200710001; SRA: SRS1620841	PRJNA325061	Heaton, Michael P., et al. " Using diverse US beef cattle genomes to identify missense mutations in EPAS1, a gene associated with high-altitude pulmonary hypertension." Journal of animal science 94.4 (2016): 161-162.	SRR4035276 SRR4035277 SRR4035278 SRR4035279
B._javanicus_OR206	9.22	Bos javanicus	Banteng02 OR206	BioSample: SAMN05558797; Sample name: 200710002; SRA: SRS1620842	PRJNA325061	Heaton, Michael P., et al. " Using diverse US beef cattle genomes to identify missense mutations in EPAS1, a gene associated with high-altitude pulmonary hypertension." Journal of animal science 94.4 (2016): 161-162.	SRR4035280 SRR4035281 SRR4035282 SRR4035283
Bali_cattle_ypt2230	17.75	Bali cattle/Bos javanicus	Bali ypt2230	BioSample: SAMN08323868; Sample name: banteng_ypt2230; SRA: SRS2814549	PRJNA427536	Wu, Dong-Dong, et al. "Pervasive introgression facilitated domestication and adaptation in the Bos species complex." Nature ecology & evolution 2.7 (2018): 1139-1145.	SRR6448720 SRR6448721
Bali_cattle_ypt2227	4.89	Bali cattle/Bos javanicus	Bali ypt2227	BioSample: SAMN08323866; Sample name: banteng_ypt2227; SRA: SRS2814545	PRJNA427536	Wu, Dong-Dong, et al. "Pervasive introgression facilitated domestication and adaptation in the Bos species complex." Nature ecology & evolution 2.7 (2018): 1139-1145.	SRR6448728
Bali_cattle_ypt2226	4.35	Bali cattle/Bos javanicus	Bali ypt2226	BioSample: SAMN08323865; Sample name: banteng_ypt2226; SRA: SRS2814550	PRJNA427536	Wu, Dong-Dong, et al. "Pervasive introgression facilitated domestication and adaptation in the Bos species complex." Nature ecology & evolution 2.7 (2018): 1139-1145.	SRR6448719
B._gaurus_199911001	3.66	Bos gaurus	Gaurus01	BioSample: SAMN05558794; Sample name: 199911001; SRA: SRS1620839	PRJNA325061	Heaton, Michael P., et al. " Using diverse US beef cattle genomes to identify missense mutations in EPAS1, a gene associated with high-altitude pulmonary hypertension." Journal of animal science 94.4 (2016): 161-162.	SRR4035309 SRR4035308 SRR4035307 SRR4035306 SRR4035295 SRR4035284 SRR4035273 SRR4035262 SRR4035257 SRR4035256 SRR4035255 SRR4035254 SRR4035253 SRR4035252 SRR4035251 SRR4035250
B._gaurus_199911002	5.26	Bos gaurus	Gaurus02	BioSample: SAMN05558795; Sample name: 199911002; SRA: SRS1620840	PRJNA325061	Heaton, Michael P., et al. " Using diverse US beef cattle genomes to identify missense mutations in EPAS1, a gene associated with high-altitude pulmonary hypertension." Journal of animal science 94.4 (2016): 161-162.	SRR4035275 SRR4035274 SRR4035272 SRR4035271 SRR4035270 SRR4035269 SRR4035268 SRR4035267 SRR4035266 SRR4035265 SRR4035264 SRR4035263 SRR4035261 SRR4035260 SRR4035259 SRR4035258
B._gaurus_ypr115	15.5	Bos gaurus	gaur_ypr115	BioSample: SAMN08324142; Sample name: gaur_ypr115; SRA: SRS2814552	PRJNA427536	Wu, Dong-Dong, et al. "Pervasive introgression facilitated domestication and adaptation in the Bos species complex." Nature ecology & evolution 2.7 (2018): 1139-1145.	SRR6448732 SRR6448733 SRR6448734 SRR6448735
Gayal_223	4.8	Gayal/Bos frontalis	Gayal 223	BioSample: SAMN08323674; Sample name: chinese_gayal_223; SRA: SRS2814429	PRJNA427536	Wu, Dong-Dong, et al. "Pervasive introgression facilitated domestication and adaptation in the Bos species complex." Nature ecology & evolution 2.7 (2018): 1139-1145.	SRR6448589
Gayal_G23	5.62	Gayal/Bos frontalis	Gayal G23	BioSample: SAMN08323680; Sample name: bangladesh_gayal_8; SRA: SRS2814433	PRJNA427536	Wu, Dong-Dong, et al. "Pervasive introgression facilitated domestication and adaptation in the Bos species complex." Nature ecology & evolution 2.7 (2018): 1139-1145.	SRR6448585
Gayal_ypr153	8.73	Gayal/Bos frontalis	Gayal ypr153	BioSample: SAMN08323689; Sample name: indian_gayal_2; SRA: SRS2814436	PRJNA427536	Wu, Dong-Dong, et al. "Pervasive introgression facilitated domestication and adaptation in the Bos species complex." Nature ecology & evolution 2.7 (2018): 1139-1145.	SRR6448578 SRR6448580 SRR6448581
B._mutus_WYX09	6.3	Bos mutus	WYX09	BioSample: SAMN03766785; Sample name: WYX09; SRA: SRS958723	PRJNA285834	Qiu, Qiang, et al. "Yak whole-genome resequencing reveals domestication signatures and prehistoric population expansions." Nature communications 6.1 (2015): 1-7.	SRR2059962
B._mutus_WYX17	5.58	Bos mutus	WYX17	BioSample: SAMN03766788; Sample name: WYX17; SRA: SRS958726	PRJNA285834	Qiu, Qiang, et al. "Yak whole-genome resequencing reveals domestication signatures and prehistoric population expansions." Nature communications 6.1 (2015): 1-7.	SRR2059965
B._mutus_WYX15	5.45	Bos mutus	WYX15	BioSample: SAMN03766786; Sample name: WYX15; SRA: SRS958724	PRJNA285834	Qiu, Qiang, et al. "Yak whole-genome resequencing reveals domestication signatures and prehistoric population expansions." Nature communications 6.1 (2015): 1-7.	SRR2059963
Yak_040	10.6	Domestic yak/Bos grunniens	YAK040 horned Yak	BioSample: SAMN03454246; Sample name: YAK040; SRA: SRS889817	PRJNA279385	Medugorac, Ivica, et al. "Whole-genome analysis of introgressive hybridization and characterization of the bovine legacy of Mongolian yaks." Nature genetics 49.3 (2017): 470.	SRR1954998 SRR1948186
Yak_Q._A._D171	7.95	Domestic yak/Bos grunniens	Yak1 Queen Allante D171	BioSample: SAMN05558793; Sample name: 201027018; SRA: SRS1620844	PRJNA325061	Heaton, Michael P., et al. " Using diverse US beef cattle genomes to identify missense mutations in EPAS1, a gene associated with high-altitude pulmonary hypertension." Journal of animal science 94.4 (2016): 161-162.	SRR4035305 SRR4035304 SRR4035303 SRR4035302 SRR4035301 SRR4035300 SRR4035299 SRR4035298 SRR4035297 SRR4035296 SRR4035294 SRR4035293
Yak_DYS38	5.89	Domestic yak/Bos grunniens	DYS38	BioSample: SAMN03766747; Sample name: DYS38; SRA: SRS958680	PRJNA285834	Qiu, Qiang, et al. "Yak whole-genome resequencing reveals domestication signatures and prehistoric population expansions." Nature communications 6.1 (2015): 1-7.	SRR2059916
B._bonasus_W_11	25.12	Bison bonasus	Wisent_11	BioSample: SAMN08323725; Sample name: Wisent_11; SRA: SRS2814523	PRJNA427536	Wu, Dong-Dong, et al. "Pervasive introgression facilitated domestication and adaptation in the Bos species complex." Nature ecology & evolution 2.7 (2018): 1139-1145.	SRR6448670 SRR6448682 SRR6448683 SRR6448684
B._bonasus_F42_PLANTA	4.37	Bison bonasus	PLANTA F42 PLANTA	BioSample: SAMN05950805; Sample name: F42 PLANTA; SRA: SRS1779590	PRJNA352108	Węcek, Karolina, et al. "Complex admixture preceded and followed the extinction of wisent in the wild." Molecular biology and evolution 34.3 (2017): 598-612.	SRR5003743 SRR4875370 SRR4875356
B._bonasus_M158_PLATEN	2.73	Bison bonasus	PLATEN M158 PLATEN	BioSample: SAMN05950806; Sample name: M158 PLATEN; SRA: SRS1779691	PRJNA352108	Węcek, Karolina, et al. "Complex admixture preceded and followed the extinction of wisent in the wild." Molecular biology and evolution 34.3 (2017): 598-612.	SRR5003913 SRR4999909 SRR4878607
B._bonasus_Cc1_8853	1.59	Bison bonasus	Cc1 8853	BioSample: SAMN05950807; Sample name: 8853; SRA: SRS1779692	PRJNA352108	Węcek, Karolina, et al. "Complex admixture preceded and followed the extinction of wisent in the wild." Molecular biology and evolution 34.3 (2017): 598-612.	SRR4880364 SRR4996860
B._bonasus_Cc2_22533	1.93	Bison bonasus	Cc2 22533	BioSample: SAMN05950808; Sample name: 22533; SRA: SRS1782588	PRJNA352108	Węcek, Karolina, et al. "Complex admixture preceded and followed the extinction of wisent in the wild." Molecular biology and evolution 34.3 (2017): 598-612.	SRR4907768 SRR4996862
B._bison_mzc	21.24	Bison bison	bison_mzc	BioSample: SAMN08324143; Sample name: bison_mzc; SRA: SRS2814553	PRJNA427536	Wu, Dong-Dong, et al. "Pervasive introgression facilitated domestication and adaptation in the Bos species complex." Nature ecology & evolution 2.7 (2018): 1139-1145.	SRR6448737 SRR6448738 SRR6448739 SRR6448740
B._bison_199912001	6.69	Bison bison	Bision01	BioSample: SAMN05558798; Sample name: 199912001; SRA: SRS1620843	PRJNA325061	Heaton, Michael P., et al. " Using diverse US beef cattle genomes to identify missense mutations in EPAS1, a gene associated with high-altitude pulmonary hypertension." Journal of animal science 94.4 (2016): 161-162.	SRR4035292 SRR4035291 SRR4035290 SRR4035289 SRR4035288 SRR4035287 SRR4035286 SRR4035285
B._bison_Bb1	23.33	Bison bison	Bision02	BioSample: SAMN05000823; Sample name: Bison bison1; SRA: SRS1437873	PRJNA321590	Wang, Kun, et al. "Incomplete lineage sorting rather than hybridization explains the inconsistent phylogeny of the wisent." Communications biology 1.1 (2018): 169.	SRR3530525 SRR3530515 SRR3527385 SRR3509078 SRR3509077
B._primigenius_Cpc98	3.69	Bos primigenius	Cpc98	BioSample: SAMN04028906; Sample name: CPC98; SRA: SRS1073463	PRJNA294709	Park, Stephen DE, et al. "Genome sequencing of the extinct Eurasian wild aurochs, Bos primigenius, illuminates the phylogeography and evolution of cattle." Genome biology 16.1 (2015): 1-15.	SRR2465682 SRR2465681 SRR2465680 SRR2465679 SRR2465678 SRR2465676 SRR2465675 SRR2465673 SRR2465437 SRR2465352 SRR2464116 SRR2464114 SRR2464113 SRR2464112 SRR2464111 SRR2464110 SRR2464109 SRR2463661 SRR2463660 SRR2463659 SRR2463658 SRR2463657 SRR2463292 SRR2460709
B._primigenius_Ch22	0.23	Bos primigenius	Ch22	BioSample: SAMEA5577358; SRA: ERS3381593	PRJEB31621	Verdugo, Marta Pereira, et al. "Ancient cattle genomics, origins, and rapid turnover in the Fertile Crescent." Science 365.6449 (2019): 173-176.	ERR3317469 ERR3317470 ERR3317471 ERR3317472 ERR3317473 ERR3317474 ERR3317475 ERR3317476 ERR3317477 ERR3317478 ERR3317479 ERR3317480 ERR3317481 ERR3317482
B._primigenius_Gyu2	1.1	Bos primigenius	Gyu2	BioSample: SAMEA5577362; SRA: ERS3381597	PRJEB31621	Verdugo, Marta Pereira, et al. "Ancient cattle genomics, origins, and rapid turnover in the Fertile Crescent." Science 365.6449 (2019): 173-176.	ERR3317392 ERR3317393 ERR3317394 ERR3317395 ERR3317396 ERR3317397 ERR3317398 ERR3317399
Gelbvieh_F._178F_ET	8.56	Taurine cattle	Gelbvieh 1	BioSample: SAMN02841107; Sample name: GVHCANM000CDGV38968; SRA: SRS629100	PRJNA176557	Stothard, Paul, et al. "A large and diverse collection of bovine genome sequences from the Canadian Cattle Genome Project." GigaScience 4.1 (2015): 49.	SRR1346388
Scottish_Highland_HLAGBRM	26.16	Taurine cattle	HLAGBRM000000008059	BioSample: SAMEA5577150; SRA: ERS3381385	PRJEB31624	Verdugo, Marta Pereira, et al. "Ancient cattle genomics, origins, and rapid turnover in the Fertile Crescent." Science 365.6449 (2019): 173-176.	ERR3305587
Suberde_Sub1	9.63	Ancient cattle	Sub1	BioSample: SAMEA5577393; SRA: ERS3381628	PRJEB31626	Verdugo, Marta Pereira, et al. "Ancient cattle genomics, origins, and rapid turnover in the Fertile Crescent." Science 365.6449 (2019): 173-176.	ERR3317358 ERR3317357 ERR3317356 ERR3317355 ERR3317354 ERR3317353 ERR3317352 ERR3317351 ERR3317350 ERR3317349 ERR3317348 ERR3317347 ERR3317346 ERR3317345 ERR3317344 ERR3317343 ERR3317342 ERR3317341 ERR3317340 ERR3317339 ERR3317338 ERR3317337 ERR3317336 ERR3317335 ERR3317334 ERR3317333 ERR3317332 ERR3317331 ERR3317330 ERR3317329 ERR3317328 ERR3317327 ERR3317326 ERR3317325 ERR3317324 ERR3317323 ERR…
Wagyu_WAGIRLM_01	13.22	Taurine cattle	WAGIRLM000000000001	BioSample: SAMEA5577012; SRA: ERS3381247	PRJEB31628	Verdugo, Marta Pereira, et al. "Ancient cattle genomics, origins, and rapid turnover in the Fertile Crescent." Science 365.6449 (2019): 173-176.	ERR3293561
Mishima_10031_7821_5	6.84	Taurine cattle	Mishima01	BioSample: SAMD00013606; SRA: DRS001219	PRJDB2660	Tsuda, Kaoru, et al. "Abundant sequence divergence in the native Japanese cattle Mishima-Ushi (Bos taurus) detected using whole-genome sequencing." Genomics 102.4 (2013): 372-378.	DRR001771 DRR001778 DRR001781
Hanwoo_A28	10.57	Taurine cattle	Hanwoo06	BioSample: SAMN02225751; Sample name: Yoon_A28; SRA: SRS457530	PRJNA210519	Shin, Dong-Hyun, et al. "Deleted copy number variation of Hanwoo and Holstein using next generation sequencing at the population level." BMC genomics 15.1 (2014): 1-16.	SRR934433
Lagune_LAGUNKM_040	17.66	Taurine cattle	LAGUNKM000000000040	BioSample: SAMEA5577009; SRA: ERS3381244	PRJEB31623	Verdugo, Marta Pereira, et al. "Ancient cattle genomics, origins, and rapid turnover in the Fertile Crescent." Science 365.6449 (2019): 173-176.	ERR3293557
Somba_SOMTGOF_03437	22.84	Taurine cattle	SOMTGOF000000003437	BioSample: SAMEA5577151; SRA: ERS3381386	PRJEB31626	Verdugo, Marta Pereira, et al. "Ancient cattle genomics, origins, and rapid turnover in the Fertile Crescent." Science 365.6449 (2019): 173-176.	ERR3305591
NDama_ND719	7.81	Taurine cattle	N'Dama	BioSample: SAMN04545568; Sample name: ND719; SRA: SRS1512498	PRJNA312138	Kim, Jaemin, et al. "The genome landscape of indigenous African cattle." Genome biology 18.1 (2017): 34.	SRR3694478
Hariana_Har03	26.47	South Asian zebu cattle	Hariana	BioSample: SAMN08862747; Sample name: Har03; SRA: SRS3120723	PRJNA379859	Chen, Ningbo, et al. "Whole-genome resequencing reveals world-wide ancestry and adaptive introgression events of domesticated cattle in East Asia." Nature Communications 9.1 (2018): 1-13.	SRR6936539
Sahiwal_Sha3b	16.04	South Asian zebu cattle	Sahiwal	BioSample: SAMN08862748; Sample name: Sha3b; SRA: SRS3120722	PRJNA379859	Chen, Ningbo, et al. "Whole-genome resequencing reveals world-wide ancestry and adaptive introgression events of domesticated cattle in East Asia." Nature Communications 9.1 (2018): 1-13.	SRR6936540
Tharparkar_Thar1	12.54	South Asian zebu cattle	Tharparkar	BioSample: SAMN08862749; Sample name: Thar1; SRA: SRS3120724	PRJNA379859	Chen, Ningbo, et al. "Whole-genome resequencing reveals world-wide ancestry and adaptive introgression events of domesticated cattle in East Asia." Nature Communications 9.1 (2018): 1-13.	SRR6936538
Brahman_BIBR1	3.6	South Asian zebu cattle	Brahman01	BioSample: SAMN03387025; Sample name: BIBR; SRA: SRS909351	PRJNA277147	Bickhart, Derek M., et al. "Diversity and population-genetic properties of copy number variations and multicopy genes in cattle." DNA Research 23.3 (2016): 253-262.	SRR2016745
Gir_BIGI3	9.57	South Asian zebu cattle	Gir01	BioSample: SAMN03387026; Sample name: BIGI; SRA: SRS909350	PRJNA277147	Bickhart, Derek M., et al. "Diversity and population-genetic properties of copy number variations and multicopy genes in cattle." DNA Research 23.3 (2016): 253-262.	SRR2016752
Nelore_BINE1	5.2	South Asian zebu cattle	Nelore01	BioSample: SAMN03387027; Sample name: BINE; SRA: SRS909349	PRJNA277147	Bickhart, Derek M., et al. "Diversity and population-genetic properties of copy number variations and multicopy genes in cattle." DNA Research 23.3 (2016): 253-262.	SRR2016756
Guangfeng_JXGF1	7.38	East Asian zebu cattle	Guangfeng01	BioSample: SAMN06699056; Sample name: JXGF1; SRA: SRS2165180	PRJNA379859	Chen, Ningbo, et al. "Whole-genome resequencing reveals world-wide ancestry and adaptive introgression events of domesticated cattle in East Asia." Nature Communications 9.1 (2018): 1-13.	SRR5507286
Guangfeng_JXGF2	8.06	East Asian zebu cattle	Guangfeng02	BioSample: SAMN06699057; Sample name: JXGF2; SRA: SRS2165179	PRJNA379859	Chen, Ningbo, et al. "Whole-genome resequencing reveals world-wide ancestry and adaptive introgression events of domesticated cattle in East Asia." Nature Communications 9.1 (2018): 1-13.	SRR5507285
Jian_JXJA1	8.56	East Asian zebu cattle	Ji'an01	BioSample: SAMN06699060; Sample name: JXJA1; SRA: SRS2165176	PRJNA379859	Chen, Ningbo, et al. "Whole-genome resequencing reveals world-wide ancestry and adaptive introgression events of domesticated cattle in East Asia." Nature Communications 9.1 (2018): 1-13.	SRR5507282
Leiqiong_HN5M	9.33	East Asian zebu cattle	Leiqiong01	BioSample: SAMN06699068; Sample name: HN5M; SRA: SRS2165085	PRJNA379859	Chen, Ningbo, et al. "Whole-genome resequencing reveals world-wide ancestry and adaptive introgression events of domesticated cattle in East Asia." Nature Communications 9.1 (2018): 1-13.	SRR5507190
Leiqiong_HN12M	9.11	East Asian zebu cattle	Leiqiong02	BioSample: SAMN06699069; Sample name: HN12M; SRA: SRS2165084	PRJNA379859	Chen, Ningbo, et al. "Whole-genome resequencing reveals world-wide ancestry and adaptive introgression events of domesticated cattle in East Asia." Nature Communications 9.1 (2018): 1-13.	SRR5507189
Wannan_WN4M	17.44	East Asian zebu cattle	Wannan01	BioSample: SAMN06699047; Sample name: WN4M; SRA: SRS2165094	PRJNA379859	Chen, Ningbo, et al. "Whole-genome resequencing reveals world-wide ancestry and adaptive introgression events of domesticated cattle in East Asia." Nature Communications 9.1 (2018): 1-13.	SRR6024573 SRR5507199
S._caffer_98_608	27.63	Syncerus caffer	98-608	BioSample: SAMN05717674; Sample name: Cape African Buffalo; SRA: SRS1660476	PRJNA341313	Glanzmann, Brigitte, et al. "The complete genome sequence of the African buffalo (Syncerus caffer)." BMC genomics 17.1 (2016): 1-7.	SRR6154015 SRR6154014 SRR4104498

## Sheet: Mitochondrial data
Identifier	Species	ID	X coverage	bp	% of reference size	Origin	Wild type	NCBI	Publiction
B._sauveli_NHMD_231145	Bos sauveli	NHMD_231145	126.75	12973	0.79	Between Phnom Koulen and Koh Ker	Cambodia	SRA info Table S1a	SRA info Table S1a
B._sauveli_NHMD_231146	Bos sauveli	NHMD_231146	163.99	16002	0.98	Between Phnom Koulen and Koh Ker	Cambodia	SRA info Table S1a	SRA info Table S1a
B._javanicus_DB	Bos javanicus	DB	50.1	13296	0.81	ZSL Whipsnade Zoo	Java	SRA info Table S1a	SRA info Table S1a
B._javanicus_KB3281	Bos javanicus	Banteng01 KB3281	57.48	16145	0.99	San Diego Zoo's Beckman Center for Conservation Research	Java	SRA info Table S1a	SRA info Table S1a
B._javanicus_OR206	Bos javanicus	Banteng02 OR206	62.01	16217	0.99	San Diego Zoo's Beckman Center for Conservation Research	Java	SRA info Table S1a	SRA info Table S1a
Bali_cattle_ypt2230	Bali cattle/Bos javanicus	Bali ypt2230	975.86	10174	0.62	Indonesia		SRA info Table S1a	SRA info Table S1a
Bali_cattle_ypt2227	Bali cattle/Bos javanicus	Bali ypt2227	122.53	8733	0.53	Indonesia		SRA info Table S1a	SRA info Table S1a
Bali_cattle_ypt2226	Bali cattle/Bos javanicus	Bali ypt2226	165.46	8543	0.52	Indonesia		SRA info Table S1a	SRA info Table S1a
B._gaurus_199911001	Bos gaurus	Gaurus01	36.7	6469	0.4	Omaha's Henry Doorly Zoo	Unknown	SRA info Table S1a	SRA info Table S1a
B._gaurus_199911002	Bos gaurus	Gaurus02	38.34	5934	0.36	Omaha's Henry Doorly Zoo	Unknown	SRA info Table S1a	SRA info Table S1a
B._gaurus_ypr115	Bos gaurus	gaur_ypr115	2544.44	10974	0.67	Xishuangbanna, Yunnan, China		SRA info Table S1a	SRA info Table S1a
Gayal_223	Gayal/Bos frontalis	Gayal 223	878.52	6832	0.42	Gaoligong mountain, Yunnan, China		SRA info Table S1a	SRA info Table S1a
Gayal_G23	Gayal/Bos frontalis	Gayal G23	428.92	6205	0.38	Bangladesh		SRA info Table S1a	SRA info Table S1a
Gayal_ypr153	Gayal/Bos frontalis	Gayal ypr153	4139.28	6269	0.38	India		SRA info Table S1a	SRA info Table S1a
B._gaurus_JN632604	Bos gaurus	Mondulkiri		16345 bp		Mondulkiri, Cambodia	Cambodia	GenBank: JN632604.1	Hassanin, Alexandre, et al. "Pattern and timing of diversification of Cetartiodactyla (Mammalia, Laurasiatheria), as revealed by a comprehensive analysis of mitochondrial genomes." Comptes rendus biologies 335.1 (2012): 32-50.
B._gaurus_MK770201	Bos gaurus	S0029		16367 bp		Sungkai Wildlife Conservation Centre	Peninsular Malaysia	GenBank: MK770201.1	Rosli, Norsyamimi, et al. "The complete mitochondrial genome of Malayan Gaur (Bos gaurus hubbacki) from Peninsular Malaysia." Mitochondrial DNA Part B 4.2 (2019): 2535-2536.
B._javanicus_JN632605	Bos javanicus	Card4		16345 bp		Cambodia	Cambodia	GenBank: JN632605.1	Hassanin, Alexandre, et al. "Pattern and timing of diversification of Cetartiodactyla (Mammalia, Laurasiatheria), as revealed by a comprehensive analysis of mitochondrial genomes." Comptes rendus biologies 335.1 (2012): 32-50.
B._javanicus_JN632606	Bos javanicus	CERZA		16519 bp		Hermival-les-Vaux	Java	GenBank: JN632606.1	Hassanin, Alexandre, et al. "Pattern and timing of diversification of Cetartiodactyla (Mammalia, Laurasiatheria), as revealed by a comprehensive analysis of mitochondrial genomes." Comptes rendus biologies 335.1 (2012): 32-50.
B._javanicus_AB915322	Bos javanicus	DRS014298		16344 bp		Sabah, Malaysian Borneo, Malua	Borneo	GenBank: AB915322.1	Ishige, Taichiro, et al. "Complete mitochondrial genomes of the tooth of a poached Bornean banteng (Bos javanicus lowi; Cetartiodactyla, Bovidae)." Mitochondrial DNA Part A 27.4 (2016): 2453-2454.
Gayal_MK279401	Gayal/Bos frontalis	BF23		16346 bp		Arunachal Pradesh, India		GenBank: MK279401.1	Prabhu, Vandana R., et al. "Complete mitochondrial genome of Indian mithun, Bos frontalis and its phylogenetic implications." Molecular biology reports 46.2 (2019): 2561-2566.
Gayal_MK279400	Gayal/Bos frontalis	BF16		16346 bp		Arunachal Pradesh, India		GenBank: MK279400.1	Prabhu, Vandana R., et al. "Complete mitochondrial genome of Indian mithun, Bos frontalis and its phylogenetic implications." Molecular biology reports 46.2 (2019): 2561-2566.
Gayal_MF959941	Gayal/Bos frontalis	SAMN04010522		16340 bp		Yunnan Province, China		GenBank: MF959941.1	Ren, Qingmiao, et al. "Complete mitochondrial genome of bovine species Gayal (Bos frontalis)." Conservation genetics resources 10.4 (2018): 889-891.
P-T-Z_Mt_I1_FJ971088	Zebu cattle	Mong01		16339 bp			"Haplogroup I1"	GenBank: FJ971088.1	Achilli, Alessandro, et al. "The multifaceted origin of taurine cattle reflected by the mitochondrial genome." PloS one 4.6 (2009): e5753.
P-T-Z_Mt_I1_EU177868	Zebu cattle	Bos51		16339 bp			"Haplogroup I1"	GenBank: EU177868.1	Achilli, Alessandro, et al. "Mitochondrial genomes of extinct aurochs survive in domestic cattle." Current Biology 18.4 (2008): R157-R158.
P-T-Z_Mt_I2_AF492350	Zebu cattle	-		16339 bp			"Haplogroup I2"	GenBank: AF492350.1	Hiendleder, S., H. Lewalski, and Axel Janke. "Complete mitochondrial genomes of Bos taurus and Bos indicus provide new insights into intra-species variation, taxonomy and domestication." Cytogenetic and genome research 120.1-2 (2008): 150-156.
P-T-Z_Mt_I2_EU177870	Zebu cattle	Bos49		16339 bp			"Haplogroup I2"	GenBank: EU177870.1	Achilli, Alessandro, et al. "Mitochondrial genomes of extinct aurochs survive in domestic cattle." Current Biology 18.4 (2008): R157-R158.
P-T-Z_Mt_C_KF525852	Bos primigenius	-		16338 bp			"Haplogroup C"	GenBank: KF525852.1	Zhang, Hucai, et al. "Morphological and genetic evidence for early Holocene cattle management in northeastern China." Nature communications 4.1 (2013): 1-7.
P-T-Z_Mt_R_FJ971084	Taurine cattle	Per12		16342 bp			"Haplogroup R"	GenBank: FJ971084.1	Achilli, Alessandro, et al. "The multifaceted origin of taurine cattle reflected by the mitochondrial genome." PloS one 4.6 (2009): e5753.
P-T-Z_Mt_P_GU985279	Bos primigenius	CPC98		16338 bp			"Haplogroup P"	GenBank: GU985279.1	Edwards, Ceiridwen J., et al. "A complete mitochondrial genome sequence from a mesolithic wild aurochs (Bos primigenius)." PLoS One 5.2 (2010): e9255.
P-T-Z_Mt_Q_FJ971080	Taurine cattle	Rom445		16339 bp			"Haplogroup Q"	GenBank: FJ971080.1	Achilli, Alessandro, et al. "The multifaceted origin of taurine cattle reflected by the mitochondrial genome." PloS one 4.6 (2009): e5753.
P-T-Z_Mt_T_EU177842	Taurine cattle	Bos2		16339 bp			"Haplogroup T"	GenBank: EU177842.1	Achilli, Alessandro, et al. "Mitochondrial genomes of extinct aurochs survive in domestic cattle." Current Biology 18.4 (2008): R157-R158.
B. javanicus EF685913	Bos javanicus	CKM23		1140 bp			Cambodia	GenBank: EF685913.1	Hassanin, Alexandre, and Anne Ropiquet. "What is the taxonomic status of the Cambodian banteng and does it have close genetic links with the kouprey?." Journal of Zoology 271.3 (2007): 246-252.
B. javanicus DQ459558	Bos javanicus	bantengF		1140 bp		Phnom Tamao wildlife rescue facility	Cambodia	GenBank: DQ459558.1	Galbreath, Gary John, John C. Mordacq, and F. Hunter Weiler. "Genetically solving a zoological mystery: was the kouprey (Bos sauveli) a feral hybrid?." Journal of Zoology 270.4 (2006): 561-564.
B. javanicus EF693796	Bos javanicus	MNHN: 1876-535		1140 bp			Cambodia	GenBank: EF693796.1	Hassanin, Alexandre, and Anne Ropiquet. "Resolving a zoological mystery: the kouprey is a real species." Proceedings of the Royal Society B: Biological Sciences 274.1627 (2007): 2849-2855.
B. javanicus KF193888	Bos javanicus	T2146		1140 bp		Rovieng, Preah Vihear	Cambodia	GenBank: KF193888.1	Handschuh, Markus, and Alexandre Hassanin. "Pure banteng Bos javanicus persist in southern Preah Vihear province, central Cambodia, despite apparent hybridisation with domestic cattle." Natural History Bulletin of the Siam Society 59.1 (2013).
B. javanicus EF197952	Bos javanicus	-		1140 bp		Samlaut	Cambodia	GenBank: EF197952.1	Galbreath, Gary J., J. C. Mordacq, and F. H. Weiler. "An evolutionary conundrum involving kouprey and banteng: A response from Galbreath: Response." Journal of Zoology 271.3 (2007): 253-254.
B. javanicus EF685912	Bos javanicus	CKM4		1140 bp			Cambodia	GenBank: EF685912.1	Hassanin, Alexandre, and Anne Ropiquet. "What is the taxonomic status of the Cambodian banteng and does it have close genetic links with the kouprey?." Journal of Zoology 271.3 (2007): 246-252.
B. javanicus EF685914	Bos javanicus	CKM24		1140 bp			Cambodia	GenBank: EF685914.1	Hassanin, Alexandre, and Anne Ropiquet. "What is the taxonomic status of the Cambodian banteng and does it have close genetic links with the kouprey?." Journal of Zoology 271.3 (2007): 246-252.
B. javanicus DQ459559	Bos javanicus	bantengM		1140 bp		Phnom Tamao wildlife rescue facility, from Stung Treng Province	Cambodia	GenBank: DQ459559.1	Galbreath, Gary John, John C. Mordacq, and F. Hunter Weiler. "Genetically solving a zoological mystery: was the kouprey (Bos sauveli) a feral hybrid?." Journal of Zoology 270.4 (2006): 561-564.
B. sauveli Holotype AY689189	Bos sauveli	MNHN: 1940–51 (holotype)		1140 bp		Near the village of Tchep	Cambodia	GenBank: AY689189.1	Hassanin, Alexandre, and Anne Ropiquet. "Molecular phylogeny of the tribe Bovini (Bovidae, Bovinae) and the taxonomic status of the Kouprey, Bos sauveli Urbain 1937." Molecular phylogenetics and evolution 33.3 (2004): 896-907.
B. javanicus EF693797	Bos javanicus	MNHN: 1967-1689		1140 bp			Java	GenBank: EF693797.1	Hassanin, Alexandre, and Anne Ropiquet. "Resolving a zoological mystery: the kouprey is a real species." Proceedings of the Royal Society B: Biological Sciences 274.1627 (2007): 2849-2855.
B. javanicus D82889	Bos javanicus	-		1140 bp		Ragna zoo of Jakarta, Indonesia	Java	GenBank: D82889.1	Tanaka, Kazuaki, et al. "Phylogenetic relationship among all living species of the genus Bubalus based on DNA sequences of the cytochromeb gene." Biochemical Genetics 34.11-12 (1996): 443-452.
B. gaurus EF685910	Bos gaurus	CC		1140 bp		Cardamom mountains	Cambodia	GenBank: EF685910.1	Hassanin, Alexandre, and Anne Ropiquet. "What is the taxonomic status of the Cambodian banteng and does it have close genetic links with the kouprey?." Journal of Zoology 271.3 (2007): 246-252.
B. gaurus GU324988	Bos gaurus	410064		2280 bp		Khao Kheow Open Zoo, Chonburi,	Thailand	GenBank: GU324988.1	Imsoonthornruksa, Sumeth, et al. "Segregation of donor cell mitochondrial DNA in gaur–bovine interspecies somatic cell nuclear transfer embryos, fetuses and an offspring." Mitochondrion 12.5 (2012): 506-513.
B. gaurus FJ190152	Bos gaurus	OR 21/2005		463 bp		Peruvannammuzhi Forest Range in Western Ghats, Kozhikode district, Kerala	India	GenBank: FJ190152.1	Direct Submission

## Sheet: Mapping Stats
ID	Seq platform	Number of lanes	Sequencing reads (M)	Mapped reads	Mapped bases	Endogenous (%)	Nuclear Coverage	Insert size (bp)
B._sauveli_NHMD_231145	BGISEQ-500 - SR100	1	970	453738796	3.42346e+10	6.9	1.78	75,45
	Illumina 2500 - SR80	0.545455
B._sauveli_NHMD_231146	BGISEQ-500 - SR100	2	1.610	277425585	1.92006e+10	9.2	3.61	69,21
B._javanicus_DB	Illumina 2500 - SR100	1	145	56168227	4.89106e+09	33.5	1.5	87,08
