# Supplementary material for: Kouprey (Bos sauveli) genomes unveil polytomic origin of wild Asian Bos
Source: iScience. 2021 Oct 6;24(11):103226. doi: 10.1016/j.isci.2021.103226 (PMC8531564; doi:10.1016/j.isci.2021.103226)
Supplement: Table S2. Details on qpBrute models, data and outputs, related to “Main Figure 3” [file mmc3.xlsx]

## Sheet: qpBrute outputs
Table S2a
qpbrute Summary
Run_ID	Populations	Fitting Graphs	Models Tested
Full_1	7	0	39320
Full_2	7	0	41120
Wild_1	5	59	494
Wild_2	4	4*	18
Subset_1	6	10	7076
Subset_2	6	65	8725
Subset_3	6	294	16748
Subset_4	6	113	10647
*two graphs are topologically identical
Table S2b
Populations involved
Run_ID	Outgroup	Pop1	Pop2	Pop3	Pop4	Pop5	Pop6
Full_1	S. Caffer	B. Gaurus	B. Javanicus	B. Sauveli	B. Mutus	South Asian zebu	East Asian zebu
Full_2	S. Caffer	B. Gaurus	B. Javanicus	B. Sauveli	B. Mutus	South Asian zebu	East Asian zebu
Wild_1	S. Caffer	B. Gaurus	B. Javanicus	B. Sauveli	B. Mutus
Wild_2	S. Caffer	B. Gaurus	B. Javanicus	B. Sauveli
Subset_1	S. Caffer	B. Gaurus	B. Javanicus	B. Sauveli	South Asian zebu	East Asian zebu
Subset_2	S. Caffer	B. Gaurus	B. Javanicus	B. Sauveli	B. Mutus	East Asian zebu
Subset_3	S. Caffer	B. Gaurus	B. Javanicus	B. Sauveli	B. Mutus	Taurine
Subset_4	S. Caffer	B. Gaurus	B. Javanicus	B. Sauveli	B. Mutus	South Asian zebu
Table S2c
Samples involved
Sample_ID	Pop_Name	Full_1	Full_2	Wild_1	Wild_2	Subset_1	Subset_2	Subset_3	Subset_4
B._gaurus_199911002	B. Gaurus	Yes	Yes	Yes	Yes	Yes	Yes	Yes	Yes
B._gaurus_ypr115	B. Gaurus	Yes	Yes	Yes	Yes	Yes	Yes	Yes	Yes
B._javanicus_DB	B. Javanicus	Yes	Yes	Yes	Yes	Yes	Yes	Yes	Yes
B._javanicus_KB3281	B. Javanicus	Yes	Yes	Yes	Yes	Yes	Yes	Yes	Yes
B._mutus_WYX09	B. Mutus	Yes	Yes	Yes	No	No	Yes	Yes	Yes
B._mutus_WYX17	B. Mutus	Yes	Yes	Yes	No	No	Yes	Yes	Yes
B._sauveli_NHMD_231145	B. Sauveli	Yes	Yes	Yes	Yes	Yes	Yes	Yes	Yes
B._sauveli_NHMD_231146	B. Sauveli	Yes	Yes	Yes	Yes	Yes	Yes	Yes	Yes
Brahman_BIBR1	South Asian zebu	Yes	No	No	No	No	No	No	No
Gelbvieh_F._178F_ET	Taurine cattle	No	No	No	No	No	No	Yes	No
Gir_BIGI3	South Asian zebu	Yes	No	No	No	No	No	No	No
Guangfeng_JXGF1	East Asian zebu	Yes	No	No	No	No	No	No	No
Guangfeng_JXGF2	East Asian zebu	Yes	No	No	No	No	No	No	No
Hariana_Har03	South Asian zebu	Yes	Yes	No	No	Yes	No	No	Yes
Jian_JXJA1	East Asian zebu	Yes	No	No	No	No	No	No	No
Leiqiong_HN5M	East Asian zebu	Yes	Yes	No	No	Yes	Yes	No	No
Leiqiong_HN12M	East Asian zebu	Yes	Yes	No	No	Yes	Yes	No	No
Nelore_BINE1	South Asian zebu	Yes	No	No	No	No	No	No	No
S._caffer_98_608	Outgroup	Yes	Yes	Yes	Yes	Yes	Yes	Yes	Yes
Sahiwal_Sha3b	South Asian zebu	Yes	Yes	No	No	Yes	No	No	Yes
Scottish_Highland_HLAGBRM	Taurine cattle	No	No	No	No	No	No	Yes	No
Tharparkar_Thar1	South Asian zebu	Yes	No	No	No	No	No	No	No
Wannan_WN4M	East Asian zebu	Yes	No	No	No	No	No	No	No
